# Supplementary material for: Keeping an Eye on Wild Brown Trout (Salmo trutta) Populations: Correlation Between Temperature, Environmental Parameters, and Proliferative Kidney Disease
Source: Front Vet Sci. 2019 Aug 22;6:281. doi: 10.3389/fvets.2019.00281 (PMC6714597; doi:10.3389/fvets.2019.00281)
Supplement: Supplementary file 1 [file Table_1.XLSX]

## Sheet: Supplementary material
Supplementary material
Study sites data					Water temperature data
Watershed	Site index	X coordinate	Y coordinate	Altitude [m]	Mean March [°C]	Mean April [°C]	Mean May [°C]	Mean July [°C]	Mean August [°C]	Mean spring (March-April-May) [°C]	Total mean [°C]	Maximum [°C]	Daily mean max [°C]	Days with daily mean ≥13°C	Days with daily mean ≥17°C	Days with daily mean ≥18°C	Days with daily mean ≥19°C	Degree days
Boiron	BOI011	522977	150418	439	7.58295	9.89828	10.9329	14.8061	14.6901	9.46675	11.975	17.9546	16.5996	84	0	0	0	2203.4
Boiron	BOI013	524491	149751	407	7.48963	10.1193	11.1888	15.3776	15.1201	9.59359	12.3393	18.4161	17.1145	86	3	0	0	2270.44
Boiron	BOI020	524896	150320	397	9	11.4	12.459	16.7223	16.8353	11	13.6	18.5261	18.3283	102	27	2	0	2498
Boiron	RTV028	525286	150255	390	7.68907	10.4643	11.5481	15.9119	15.6245	9.89435	12.7474	18.9314	17.6551	92	11	0	0	2345.53
Boiron	BOI018	525647	149944	383	7.22755	10.1342	11.3753	16.0199	16.2792	9.573	12.669	17.7302	17.6891	86	5	0	0	2331.1
Boiron	BOI019	526021	149843	378	6.77824	9.82164	11.2484	16.1882	16.4426	9.27691	12.5977	18.2107	18.0906	88	13	1	0	2317.98
Boiron	BOI015	526310	149480	373	8.2049	11.1886	12.2336	16.404	16.5148	10.5353	13.3693	18.0218	17.9315	101	19	0	0	2459.95
Dullive	D002	511788	143720	410	9.3	11.2906	12.5479	16.6746	17.0357	11	13.7	24.4	17.9717	103	21	0	0	2518
Dullive	D001	511758	142863	390	8.8	10.2511	11.0118	13.5205	13.6321	10	11.6	18.9	15.1708	65	0	0	0	2140
Dullive	RTV018	512072	142386	377	5.44133	9.24576	7.88146	11.4349	10.7883	7.50412	9.42033	33.6818	14.4189	12	0	0	0	1733.34
Hongrin	RTV063	574280	139824	1389	1.3	3.3	5.2	8.6	8.6	3.3	5.9	13.7	10.4	0	0	0	0	1090
Torneresse	RTV062	577548	141318	1135	3.66685	5.28273	6.7204	9.35221	9.36693	5.22268	7.28268	13.3224	10.7749	0	0	0	0	1340.01
Aubonne	RTV003	517221	152486	562	4.95115	5.32659	5.87977	6.03545	5.7889	5.38648	6.35112	15.2757	12.7265	0	0	0	0	1553.37
Aubonne	MRP001	520670	147128	387	7.08505	7.46598	8.02775	8.67748	8.86652	7.52692	8.44223	14.8211	12.3839	0	0	0	0	1168.61
Broye	RTV072	554527	155044	652	5.27468	8.60894	10.602	15.0052	14.7638	8.15702	11.5807	19.9033	18.0252	86	6	1	0	2130.85
Broye	RTV015	553384	155852	625	5.26092	8.68658	10.5981	14.9848	14.7261	8.1764	11.5839	20.1909	18.0772	86	5	2	0	2131.44
Broye	RTV022	549098	159212	724	5.6	9.2	10.3	14.7	14.3	8.4	11.4	18.1	16.6	78	0	0	0	2091
Broye	RTV070	549941	162756	668	5.91035	9.51253	10.6437	14.9354	14.6108	8.67991	11.6649	18.3851	16.8151	85	0	0	0	2146.33
Broye	RTV046	557627	173811	656	6.37515	9.16347	10.3691	14.5756	14.4509	8.63018	11.3713	17.6218	16.0126	80	0	0	0	2092.32
Mentue	RTV074	544810	171780	562	5.56398	9.3521	10.79	15.4163	14.8674	8.56017	11.8259	19.7957	17.6614	86	6	0	0	2175.96
Mentue	RTV030	543934	177253	481	6.04409	9.92161	11.4415	16.2023	15.5442	9.12719	12.5026	20.5853	13.7318	94	21	4	0	2300.48
Nozon	RTV037	519488	170861	941	4.10799	6.16802	7.05763	9.58793	8.62902	5.77364	7.76002	18.7002	18.5438	6	0	0	0	1427.84
Nozon	RTV035	522292	172236	870	5.7036	8.35447	9.36111	12.3889	11.3564	7.80044	10.0901	19.0923	15.9912	38	0	0	0	1856.58
Nozon	RTV036	530983	170027	448	7.38699	9.91239	10.6351	13.7044	12.7279	9.30498	11.416	17.7268	16.0233	60	0	0	0	2100.54
Orbe	RTV077	503859	158761	1028	4.05314	8.72814	11.1002	15.6955	15.633	7.95214	12.1027	26.7243	20.5716	94	37	21	11	2226.9
Orbe	RTV076	506113	160586	1014	4.47814	7.06102	9.24468	12.8877	13.2964	6.9265	10.368	21.4255	18.086	53	9	2	0	1907.71
Orbe	RTV040	516672	172906	756	6.43297	7.04506	7.72401	9.15239	9.9635	7.06759	8.38923	12.5882	12.0038	0	0	0	0	1543.62
Orbe	RTV092	517745	173550	750	NA	NA	NA	NA	NA	NA	NA	NA	NA	NA	NA	NA	NA	NA
Orbe	RTV039	533272	176747	434	6.88258	9.28173	10.4674	12.9106	13.3422	8.87284	11.302	19.1402	16.8836	60	0	0	0	2079.57
Venoge	RTV055	522317	164378	639	8.19456	8.43822	8.83219	9.78609	9.43217	8.48887	9.40308	15.5195	13.3048	1	0	0	0	1730.17
Venoge	RTV054	530241	166846	452	7.85197	9.59642	10.568	12.8086	12.2525	9.33599	11.2441	18.0344	16.2942	48	0	0	0	2068.92
Venoge	RTV053	529473	163453	432	7.91046	9.84126	11.3868	14.5471	13.9105	9.71145	12.3336	23.8618	18.6988	81	14	4	0	2269.39
Venoge	RTV078	530615	156165	392	7.22597	10.3986	12.5217	15.2014	15.0693	10.045	12.7767	19.2558	18.3753	97	10	3	0	2350.92
Venoge	MRP005	531176	151787	375	8.31002	11.2973	12.9525	16.5125	15.7388	10.8484	13.7971	21.3486	20.5578	107	44	30	8	2538.67
Veyron	RTV061	520403	159776	663	6.54254	8.75727	9.86774	12.2008	12.3752	8.38518	10.5573	16.8153	17.7006	39	0	0	0	1942.54
Veyron	RTV060	521930	161657	633	6.30303	8.45	10.1936	12.5332	12.4909	8.31409	10.7387	19.9458	16.0007	52	3	0	0	1975.91
Veyron	RTV085	526720	165520	527	6.50103	9.05084	10.7684	13.7078	13.6501	8.77042	11.2822	17.2476	16.4148	69	0	0	0	2075.92
Forestay	RTV024	548620	149614	603	7.27297	10.0567	11.1711	15.2998	14.8574	9.49419	12.2722	19.304	17.3932	86	2	0	0	2258.08
Lutrive	RTV029	542912	151613	507	6.88156	9.86557	10.9213	15.3495	14.9385	9.21581	12.1985	23.739	18.3505	88	12	1	0	2244.52
Paudèze	RTV041	541884	153119	608	5.38539	8.84769	10.1203	15.0804	14.4393	8.10987	11.4176	20.6284	17.3126	79	3	0	0	2100.84
Promenthouse	RTV043	510031	140063	393	7.5661	9.07233	10.1386	11.929	11.9614	8.92409	10.7122	17.4711	15.1248	32	0	0	0	1971.04
Serine	RTV047	508635	148310	727	6.54269	8.87191	10.0164	13.8032	13.5718	8.4727	10.9955	17.1924	15.1796	71	0	0	0	2023.17
Talent	RTV050	541978	160294	760	4.51318	7.77873	9.30015	13.4248	12.9033	7.19103	10.1572	17.2468	15.4691	54	0	0	0	1868.92
Vaux	RTV052	549314	179487	655	6.34074	8.68984	9.82607	13.578	13.8982	8.28116	10.7752	17.676	15.3601	58	0	0	0	1982.64
Versoix	RTV080	499369	131241	464	4.04493	5.10462	5.80128	7.51209	7.83948	4.98229	6.35171	10.9713	9.32297	0	0	0	0	1168.71
NA = no data for this site
